# Supplementary material for: Gut Microbiota Signature Among Asian Post-gestational Diabetes Women Linked to Macronutrient Intakes and Metabolic Phenotypes
Source: Front Microbiol. 2021 Jun 25;12:680622. doi: 10.3389/fmicb.2021.680622 (PMC8270638; doi:10.3389/fmicb.2021.680622)
Supplement: Supplementary file 1 [file Data_Sheet_1.xlsx]

## Sheet: Figure S1
	Supplementary Figure 1| Study overview. GDM, gestational diabetes mellitus; FBG, fasting blood glucose; 2HPP, 2-h postprandial blood glucose.

## Sheet: Table S1
Supplementary Table 1 | Descriptive statistics of the continous data categorized according to postpartum glucose tolerance.
Characteristics	N		Mean		Std. Error of Mean		Median		Std. Deviation		Variance		Skewness		Std. Error of Skewness		Kurtosis		Std.Error of Kurtosis		Range		Minimum		Maximum		25th Percentiles		50th Percentiles		75th Percentiles
	GI	NGT	GI	NGT	GI	NGT	GI	NGT	GI	NGT	GI	NGT	GI	NGT	GI	NGT	GI	NGT	GI	NGT	GI	NGT	GI	NGT	GI	NGT	GI	NGT	GI	NGT	GI	NGT
Age (years)	14	10	33.71	35.9	1.02	1.12	34	35.5	3.83	3.541	14.681	12.544	-0.128	0.009	0.597	0.687	-0.58	-0.412	1.154	1.334	13	11	27	30	40	41	31	33.5	34	35.5	36.25	38.75
Pre-pregnancy BMI (kg/m2)	14	10	29.182	29.486	1.51	1.647	29.56	29.66	5.651	5.209	31.934	27.142	-0.584	0.402	0.597	0.687	-0.185	-1.636	1.154	1.334	19.77	11.73	18.03	23.07	37.8	34.8	25.282	26.275	29.56	29.865	33.595	34.602
First visit examination (OGTT test)
FBG (mmol/L)	14	10	5.797	4.68	0.2579	0.12719	5.48	4.6	0.96498	0.40222	0.931	0.162	1.054	-0.163	0.597	0.687	0.639	-0.505	1.154	1.334	3.5	1.3	4.5	4	8	5.3	5.15	4.425	5.48	4.6	6.475	5.025
2HPP (mmol/L)	14	10	9.764	5.49	0.65847	0.39734	9	5.65	2.463	1.256	6.07	1.579	1.516	-0.439	0.597	0.687	1.254	-0.856	1.154	1.334	7.2	3.7	7.8	3.3	15	7	7.875	4.525	9	5.65	10.475	6.475
Second visit examination
Macronutrient intakes
Total energy intakes (kcal/day)	14	10	1708.74	1693.9	96.143	51.553	1600.5	1678.5	359.735	163.024	129409	26576.8	0.284	0.628	0.597	0.687	-0.281	0.841	1.154	1.334	1251	551	1071	1474	2322	2025	1463	1585.75	1600.5	1678.5	1985.98	1773
Carbohydrate (% total kcal)	14	10	52.165	49.885	1.36	1.723	52.43	51.46	5.089	5.449	25.906	29.702	0.017	-0.634	0.597	0.687	1.227	-0.86	1.154	1.334	20.98	16.59	41.87	22.86	62.85	39.45	49.745	28.965	52.43	32.255	55.037	35.742
Fat (% total kcal)	14	10	32.442	32.169	1.272	1.508	32.247	32.255	4.76	4.769	22.66	22.746	0.031	-0.342	0.597	0.687	-0.649	0.623	1.154	1.334	15.7	16.59	24.38	22.86	40.08	39.45	27.959	28.965	32.247	32.255	35.882	35.742
Proteins (% total kcal)	14	10	15.724	17.921	0.63846	0.74389	15.178	19	2.388	2.352	5.707	5.534	1.773	-0.854	0.597	0.687	4.624	-0.214	1.154	1.334	9.71	7.01	12.77	13.27	22.48	20.28	14.505	16.122	15.178	19	16.454	20.064
Cholesterol intakes (mg/day)	14	10	257.619	270.16	36.187	62.242	286.342	200.66	135.399	196.826	18333.1	38740.7	0.859	1.498	0.597	0.687	1.51	2.771	1.154	1.334	532.9	674.69	56.58	56.8	589.48	731.49	149.936	126.492	286.342	200.66	335.325	369.977
Saturated fat (g/day)	14	10	10.6	10.118	1.162	1.126	10.498	9.49	4.351	3.562	18.935	12.689	0.423	0.209	0.597	0.687	-0.663	-0.924	1.154	1.334	13.54	10.98	4.87	4.61	18.41	15.59	6.55	7.287	10.498	9.49	13.096	13.142
Monounsaturated fat (g/day)	14	10	9.545	11.368	1.023	1.659	10.09	11.175	3.827	5.248	14.652	27.544	-0.429	-0.166	0.597	0.687	-0.77	-0.181	1.154	1.334	12.49	16.96	2.09	2.15	14.58	19.11	6.637	8.071	10.09	11.175	12.971	15.79
Polyunsaturated fat (g/day)	14	10	8.615	9.071	0.86228	1.183	8.288	9.015	3.226	3.74	10.409	13.995	0.542	-0.065	0.597	0.687	1.399	0.973	1.154	1.334	13.4	13.43	2.64	2.63	16.04	16.06	6.448	7.575	8.288	9.015	10.326	11.244
Total sugar (g/day)	14	10	32.299	29.837	6.178	5.731	24.73	24.085	23.117	18.124	534.425	328.505	1.615	0.964	0.597	0.687	2.319	0.025	1.154	1.334	82.57	54.63	6.42	11.48	88.99	66.11	20.932	15.357	24.73	24.085	37.269	45.285
Total dietary fibre (g/day)	14	10	4.945	7.751	0.75039	1.926	4.79	5.121	2.807	6.091	7.883	37.109	1.132	1.436	0.597	0.687	1.767	0.71	1.154	1.334	10.43	17.25	1.59	2.72	12.02	19.97	2.455	3.66	4.79	5.121	6.57	11.905
Anthropometric measurements
Weight gain (kg)	14	10	4.646	0.805	0.6877	1.835	4.95	2.525	2.573	5.804	6.621	33.691	0.067	-1.206	0.597	0.687	0.808	1.83	1.154	1.334	10.5	20.5	-0.5	-12	10	8.5	2.887	-2	4.95	2.525	6.25	4.625
BMI (kg/m2)	14	10	31.015	29.95	1.68	1.394	31.96	29.865	6.287	4.411	39.532	19.459	-0.588	-0.217	0.597	0.687	0.808	-1.636	1.154	1.334	21.17	11.73	18.83	23.07	40	34.8	26.057	26.275	31.96	29.865	35.077	34.602
Waist circumference (cm)	14	10	94.535	91.95	3.149	2.54	100	93.5	11.785	8.032	138.902	64.525	-0.934	-0.086	0.597	0.687	-0.482	-1.56	1.154	1.334	34	22	72	81	106	103	86.625	83.25	100	93.5	104	99.875
Waist to hip ratio	14	10	0.85	0.844	0.01271	0.01933	0.84	0.86	0.04756	0.06114	0.002	0.004	0.516	-0.05	0.597	0.687	-0.638	-0.179	1.154	1.334	0.16	0.21	0.78	0.74	0.94	0.95	0.81	0.7975	0.84	0.86	0.885	0.8825
Glycemic control parameters
FBG (mmol/L)	14	10	6.55	4.66	0.47749	0.16	6.35	4.65	1.786	0.50596	3.192	0.256	1.406	0.261	0.597	0.687	2.939	-1.245	1.154	1.334	7.1	1.5	4.2	4	11.3	5.5	5.175	4.25	6.35	4.65	7.4	5.05
HbAIc (%)	14	10	6.314	5.13	0.34528	0.07	5.95	5.2	1.291	0.22136	1.669	0.049	1.774	-1.703	0.597	0.687	3.928	3.193	1.154	1.334	4.9	0.7	5	4.6	9.9	5.3	5.475	5	5.95	5.2	6.775	5.3
Fasting insulin (μlU/ml)	14	10	28.121	27.691	7.195	11.54	19.615	7.138	26.924	36.494	724.952	1331.88	1.561	0.903	0.597	0.687	2.764	-1.321	1.154	1.334	97.25	81.64	2.52	0	99.77	81.64	7.608	0	19.615	7.138	47.039	77.327
HOMA-IR (mmol/L* μlU/ml)	14	10	12.808	9.11	0.93377	0.31321	12.42	9.09	3.493	0.99046	12.207	0.981	1.406	0.265	0.597	0.687	2.945	-1.237	1.154	1.334	13.89	2.94	8.21	7.82	22.1	10.76	10.12	8.312	12.42	9.09	14.47	9.877
Total cholesterol (mmol/L)	14	10	4.9	5.1	0.17541	0.33433	4.75	5.05	0.65633	1.057	0.431	1.118	1.402	0.217	0.597	0.687	1.88	-1.556	1.154	1.334	2.3	2.8	4.2	3.7	6.5	6.5	4.45	4.15	4.75	5.05	5.1	6.4
Triglycerides (mmol/L)	14	10	1.407	0.95	0.20652	0.16887	1.205	0.735	0.77271	0.534	0.597	0.285	2.493	1.973	0.597	0.687	7.452	3.259	1.154	1.334	3.12	1.65	0.67	0.57	3.79	2.22	0.99	0.64	1.205	0.735	1.605	1.052
hsCRP (mg/L)	14	10	6.985	4.89	1.269	1.738	7.75	1.95	4.749	5.497	22.558	30.228	0.07	1.156	0.597	0.687	-0.926	0.392	1.154	1.334	14.8	16.2	0.1	0.1	14.9	16.3	1.975	0.825	7.75	1.95	9.8	9.65
GI, glucose intolerance; NGT, normal glucose tolerance; Std, standard; BMI, body mass index; OGTT, oral glucose tolerance test; FBG, fasting blood glucose; 2HPP, 2-h postprandial glucose; HOMA-IR, homeostasis model assessment-estimated insulin resistance; hsCRP, high-sensitivity C-reactive protein.

## Sheet: Table S2
Supplementary Table 2 | Comparisons of macronutrients and glycemic control parameters of GI and NGT groups with the recommended value.
Characteristics	Recommended value	GI	P-value	NGT	P-value
		(N = 14)	(GI group value vs. recommended value)	(N =10)	(NGT value vs. recommended value)
Macronutrient intakes
Total energy intakes (kcal/day)	1870ꭞ	1600.50 (1463.00 – 1985.98)	0.424#	1678.50 (1585.75 – 1773.00)	0.021#*
Carbohydrate (% total kcal)	45-60%ᶲ	52.17 ± 5.09	0.809	49.89 ± 5.45	0.163
Fat (% total kcal)	25-35%ᶲ	32.25 (27.96 – 35.88)	0.180#	32.26 (28.97 – 35.74)	0.344#
Proteins (% total kcal)	15-20%ᶲ	15.18 (14.51 – 16.46)	0.013#*	19.00 (16.12 – 20.06)	0.754#
Cholesterol intakes (mg/day)	<200 mgᶲ	286.34 (149.94 – 335.33)	0.791#	200.66 (126.49 – 369.98)	1.000#
Saturated fat (% total kcal )	<7% TEIᶲ	5.65 ± 2.24	0.566	5.36 ± 1.70	0.264
Monounsaturated fat (% total kcal )	Up to 10% TEIᶲ	5.19 ± 1.99	0.001***	6.06 ± 2.83	0.002**
Polyunsaturated fat (% total kcal )	Up to 20% TEIᶲ	4.71 ± 1.78	0.001***	4.78 ± 1.88	0.001***
Total sugar (% total kcal )	≤10 % TEIꬸ	6.68 (5.12 – 7.53)	0.013#*	6.02 (3.90 – 9.91)	0.109#
Total dietary fiber intakes (g/day)	20-30gᶲ	4.79 (2.46 – 6.57)	0.001#***	5.12 (3.66 – 11.91)	0.002#**
Glycemic control parameters
FBG (mmol/L)	4.4 – 6.0ᶲ	6.35 (5.18 – 7.40)	0.092#	4.65 (4.25 – 5.05)	0.039#*
HbAIc (%)	<5.7ᶲ	5.95 (5.48 – 6.78)	0.267#	5.20 (5.00 – 5.30)	0.002#**
Fasting insulin (μlU/ml)	5.0 –15.0	19.62 (7.61– 47.04)	0.424#	7.14 (0.00– 77.33)	0.754#
HOMA-IR (mmol/L*μlU/ml)	<1.4	12.42 (10.12 – 14.47)	0.001#***	9.09 (8.31 – 9.88)	0.002#**
Total cholesterol (mmol/L)	<4.5ᶲ	4.75 (4.45 – 5.10)	0.057#	5.05 (4.15 – 6.40)	0.754#*
Triglycerides (mmol/L)	<1.7ᶲ	1.21 (0.99 – 1.61)	0.092#	0.74 (0.64 – 1.05)	0.039#*
hs-CRP (mg/L)	<1.0ᶲ	6.99 ± 4.75	0.001***	4.89 ± 5.50	0.047*
Values are presented as mean ± standard deviation and median (Q1 - Q3). Significant difference between group and recommended value was calculated by one sample t-test and #sign test. ꭞ Estimated Average Recommended Intake according to the Recommended Nutrient Intake for Malaysia 2017.ᶲ Recommended values are according to the Malaysian Clinical Practice Guidelines on Management of Type 2 Diabetes …

## Sheet: Table S3
Supplementary Table 3 | The associations of gut microbial taxa at the genus level with macronutrient intake, anthropometrics, and glycemic control variables based on Pearson's correlation coefficient analysis.
Genera / Parameters	Macronutrient intakes									Anthropometric parameters						Glycemic control parameters
	Total energy intakes	Protein intakes	Fat intakes	Carbohydrate intakes	Cholesterol intakes	Dietary fiber intakes	Total sugar	SAFA intakes	MUFA intakes	PUFA intakes	Pre-pregnancy BMI	Postpartum weight gain	Waist circumference	Waist hip ratio	Postpartum BMI	Postpartum OGTT_FBG	Postpartum OGTT_2HPP	FBG	HbA1c	Insulin	HOMA-IR	Total cholesterol	Triglycerides	hs-CRP
Prevotella_9	0.224396	-0.353917	0.0957357	0.0852077	0.138111	-0.202872	0.179096	-0.242133	-0.125132	0.0213776	-0.0128136	.465*	0.288583	0.365795	0.107354	-0.184197	0.0707364	0.048315	0.0310556	0.048694	0.148519	0.0668733	0.347288	0.249619
Bacteroides	-0.220129	0.172207	-0.0596818	-0.0772631	-0.0935027	0.035019	-0.239839	0.247914	0.356582	-0.0104069	-0.117853	-0.00632224	-0.311383	-.412*	-0.120159	-0.156135	-0.368419	-0.26772	-0.0361482	-0.179248	-0.329359	0.0342595	-0.308133	-0.26454
Succinivibrio	0.209251	-0.192457	-0.0159259	0.123428	-0.0326726	0.193003	0.20766	0.203605	-0.061705	0.0656032	-0.292727	0.178873	-0.0735839	-0.093101	-0.256149	-0.0534408	0.196566	0.131093	0.133766	0.238077	0.256373	-0.324701	0.0369138	0.11606
Akkermansia	-0.305164	0.0215247	0.0361062	-0.00714018	-0.151692	-0.148315	-.480*	0.221633	0.00902852	-0.0116305	0.107265	0.096297	0.105119	0.0513283	0.12837	0.213617	0.208803	0.0630729	0.0591719	-0.142244	-0.0441956	0.126167	-0.0949243	-0.0113795
Prevotella_2	-0.0585939	0.287945	-0.112122	-0.0258148	-0.210168	0.254884	0.0370443	-0.142017	-0.0635601	-0.214774	0.0749018	-0.303173	-0.0189041	0.170073	-0.0152785	-0.108432	-0.295338	-0.162988	-0.195562	-0.366385	-0.150087	0.143886	-0.208643	-0.107247
Eubacterium_coprostanoligenes_group	-0.218464	0.213599	-0.246407	0.105756	-.440*	0.135103	0.188176	-.496*	-.418*	-0.308705	0.306574	-0.24504	0.137773	0.0684763	0.227587	0.0117839	-0.133209	-0.169519	-0.172142	-0.266801	-0.225216	0.377161	-0.0140117	-0.0452458
Clostridium_sensu_stricto_1	-0.053786	0.402297	0.0702888	-0.277714	-0.059051	0.0373666	-0.255334	-0.0335126	0.0407587	0.174265	0.201649	-.613**	-0.0453	-0.0365147	0.0669593	-0.0120553	-0.188675	-0.130365	-0.288493	-0.194076	-0.210826	0.185716	-0.211478	-0.223472
Megamonas	0.212916	-0.0590831	-0.159511	0.165489	0.0364234	-0.142275	0.270355	0.0580802	-0.154795	-0.368447	-0.14534	0.321587	0.118	0.266461	-0.103325	0.0473898	-0.0696915	0.209176	0.341508	0.326673	0.207668	0.0753615	0.0685667	0.287123
Faecalibacterium	0.0135025	0.182041	-0.021077	-0.0288396	-0.170424	-0.0447013	-0.184451	-0.0796332	-0.29241	-0.111163	0.311495	-.452*	0.164561	-0.0430613	0.199976	-0.13591	-0.0665049	-0.26682	-0.307253	-0.155718	-0.325132	-0.0489484	-0.282375	0.178015
Megasphaera	0.0121157	0.094539	0.0501739	-0.103514	0.331291	-0.31742	-0.107788	-0.140462	-0.0775848	0.0283264	-0.0446037	0.103532	0.152456	0.225237	-0.0439961	-0.157495	-0.139459	0.143533	0.265176	0.208573	0.134286	0.0403845	-0.112915	0.224838
Barnesiella	-0.238028	0.310691	0.0261738	-0.185773	-0.353722	0.125025	-0.26351	-0.262095	-0.336642	-.467*	0.0657268	-0.296569	-0.0541976	0.010955	-0.041907	-0.147969	-0.0913162	-0.287917	-0.135878	-0.244147	-0.374973	0.191735	-.488*	-0.316297
Alistipes	-.413*	0.116266	-0.104868	-0.000630412	-0.163218	0.0816828	-0.337263	-0.211495	0.0374182	-0.0136321	-0.00423698	-0.135332	-0.0868852	0.0223427	-0.0252793	0.0630743	0.203107	0.0735219	0.10366	-0.0409252	-0.0286889	0.0916004	-0.117334	-.453*
Fusobacterium	0.109656	-0.149091	-0.0670411	0.113665	0.200309	-0.0498614	-0.0348673	0.206156	0.186337	0.319852	-0.0958929	.437*	0.0579622	-0.0327225	0.0287826	-0.00612705	-0.0632209	0.10491	0.046441	-0.0207963	0.155284	0.0264952	0.305035	0.114756
Collinsella	-0.240462	0.177204	-0.230375	0.138995	-0.385712	0.0720022	-0.0211922	-0.171327	-0.401497	-.469*	-0.118358	-0.0146833	0.0477932	0.234702	-0.150205	-0.0217708	-0.00909075	-0.175109	-0.0533768	-0.240805	-0.195582	0.317203	-0.157758	0.0527868
Subdoligranulum	-0.193826	0.150078	-0.0792505	0.0246835	-0.164399	0.0434733	-0.121554	-0.231021	-0.238217	-0.107179	0.158377	-0.25743	0.118318	-0.0524315	0.106627	0.0301943	0.25145	0.0087272	0.0249298	-0.0011327	-0.0686175	-0.167658	-0.277149	-0.0211222
Ruminococcaceae_UCG002	-0.251237	0.368599	-.477*	0.247539	-.547**	0.331679	0.0287016	-.480*	-0.312186	-0.288671	0.171387	-0.153589	6.82598e-06	0.0786882	0.111162	0.125993	-0.0671146	-0.0272763	-0.137975	-.419*	-0.0944407	.466*	-0.0138664	-0.320224
Alloprevotella	0.117205	0.250464	0.0583747	-0.134227	0.118076	0.218647	0.0841097	0.194887	0.173346	0.0332308	-0.25381	0.202537	-0.0517611	0.0983298	-0.20982	-0.221425	-0.12686	-0.15746	-0.251321	-0.0975127	-0.0483045	-0.13864	-0.239363	0.13615
Parabacteroides	-0.297194	-0.0123459	0.0287539	-0.0523384	-0.0777656	-0.0617216	-.453*	0.356256	0.250389	0.148325	-0.127191	0.14044	-0.150472	-0.199574	-0.0800378	-0.0582266	-0.0838292	-0.0966677	0.0236843	0.0446795	-0.136383	-0.0519516	-0.169232	-0.172133
Sutterella	0.230555	-0.141856	0.201139	-0.104924	0.171143	-0.206823	0.0658568	-0.0795164	-0.0337656	0.114105	0.222782	-0.141021	0.171221	-0.247079	0.172844	-0.0058161	0.0151389	0.165488	0.139827	0.198307	0.169453	-0.00842052	0.0321623	0.0361915
Blautia	-0.156798	0.32159	-0.0542679	-0.0628198	-0.245947	0.0501091	-0.0864516	-0.139002	-0.260381	-0.309825	0.286167	-.420*	0.131947	-0.0520349	0.186663	-0.0609015	-0.0630809	-0.351478	-0.329844	-0.257233	-.443*	0.00382847	-.412*	0.0727748
Ruminococcus_2	-0.291574	0.192421	-0.270958	0.135028	-0.361673	0.209468	-0.126721	-0.0987982	-0.172103	-0.0210466	0.166959	-0.258109	0.00876707	-0.0217828	0.122335	0.102875	-0.0310415	-0.0700995	-0.0716462	-0.252206	-0.170031	0.0457701	-0.0649869	-0.244423
Eubacterium_rectale_group	0.0634551	-0.0658821	0.0954258	0.0169283	1.05507e-06	-0.118065	0.00830611	0.0585068	-0.345619	-0.141958	0.189774	-0.29019	0.257903	0.169766	0.116153	0.0787588	0.246539	0.0908737	0.0610649	0.390412	0.0760074	-.409*	-0.225636	.422*
Olsenella	-0.223519	.415*	-0.0220977	-0.172028	-0.159105	-0.106496	-0.00386031	-0.39331	-0.366103	-0.251936	0.238521	-0.247456	0.102231	0.0680475	0.156947	0.123848	-0.0540014	-0.106222	-0.0338181	-0.215633	-0.194377	0.284751	-0.251358	0.143384
Dialister	-0.0860862	-0.125833	0.364225	-0.196974	0.401312	-0.37719	-0.0485151	0.189964	0.250649	0.242959	0.174308	-0.062442	0.126715	0.00169273	0.172446	.481*	0.379854	0.39393	0.326079	.427*	0.379227	-0.198326	-0.0407823	0.201944
Romboutsia	-0.0387259	.462*	-0.142883	-0.121702	-0.147028	0.164816	-0.011859	-.416*	-0.386123	-0.115778	-0.0311398	-0.312899	-0.0258638	0.234839	-0.103215	-0.0473843	-0.0094211	-0.142428	-0.222913	-0.294147	-0.225843	0.252872	-0.102649	-0.199965
Bifidobacterium	-0.196371	0.0726379	0.014692	0.0213988	0.0222774	-0.147968	-0.17513	0.187274	-0.0615571	-0.312275	-0.276701	-0.0820062	-0.148583	-0.0303141	-0.338559	0.0297222	0.167885	-0.160716	-0.0101473	0.0270291	-0.182925	0.0621662	-0.295283	0.196064
Parasutterella	0.0440315	-0.264452	0.00122539	0.122345	0.0303456	0.0769844	-0.17974	0.21928	0.133129	0.381576	-0.14681	0.203004	-0.134069	-0.281421	-0.0751009	0.0955612	0.317916	0.189111	0.150373	0.0133614	0.22754	-0.301725	0.24431	-0.0736983
Eubacterium_eligens_group	-0.105175	0.15064	-0.174412	0.118794	-0.397704	0.332416	-0.125746	0.0507606	-0.100209	-0.207645	-0.0744403	-0.384261	-0.295893	-0.351495	-0.188123	0.115826	0.152367	-0.0742934	-0.164684	-0.000507986	-0.130531	-0.0810414	-0.24657	-0.368283
Ruminococcaceae_UCG014	-0.216286	.442*	-0.0844981	-0.127042	-0.162744	0.16294	-0.254119	-0.16069	-0.20583	-0.115295	0.153558	-.547**	-0.0140652	-0.137208	0.0313938	0.158988	0.215041	-0.0293593	-0.19409	-0.194506	-0.150883	0.145562	-0.259364	-0.209181
EscherichiaShigella	0.00275128	-0.344834	0.263076	-0.0779531	0.107351	-0.121102	-0.146796	0.181281	0.0979306	0.169227	-0.160308	0.0306432	-0.0577262	-0.0705737	-0.142318	-0.123733	0.216307	-0.00658631	0.0926239	-0.00907397	0.0962616	-0.160264	0.106774	0.220757
Roseburia	0.263176	0.112539	-0.0882512	0.0889378	-0.0259697	-0.117108	-0.0256942	0.190592	0.00870891	0.021796	0.0781332	-0.214101	0.0943468	0.0602306	0.0299781	0.219531	0.0128451	0.227889	0.14732	-0.00293835	0.194095	-0.0769854	-0.108747	0.15019
Lachnospira	0.245351	0.133196	-0.0951317	0.077418	-0.0792915	0.0641889	0.0789736	0.0160346	-0.30635	-0.202564	0.00404875	-0.289864	-0.0431661	-0.178189	-0.105145	0.274459	0.218503	0.317143	0.250597	0.281313	0.278584	-0.189591	-0.182702	0.0594767
Ruminiclostridium_6	-0.232176	0.369083	-0.106942	-0.0577751	-0.283844	0.199875	-0.153391	-0.22121	-0.0649547	-0.150534	0.28391	-0.382972	0.0510445	-0.0972608	0.198499	0.0743064	-0.138897	-0.115105	-0.252593	-0.388073	-0.167734	0.233028	-0.269562	-0.262339
Catenibacterium	-0.0799106	0.312362	-0.293825	0.155259	-0.254752	0.154755	0.332564	-.449*	-.460*	-0.391945	-0.0340882	-0.00123991	0.0418217	0.319394	-0.0893657	0.0613635	0.00170833	-0.0990127	-0.182373	-0.0868137	-0.116896	0.390442	-0.0033493	0.016651
Acidaminococcus	-0.0884247	0.126722	0.205787	-0.251677	0.299173	-0.245815	-0.263629	-0.0927263	0.116901	0.105376	0.0743304	-0.136795	0.104253	-0.0650328	0.0520374	-0.112723	-0.00483336	0.0418495	0.152806	0.00393734	-0.00393385	-0.072783	-0.2929	-0.0110109
Ruminococcus_1	0.0463332	-0.0332807	-0.0535207	0.0558405	-0.23699	0.0887494	0.117319	-0.152298	-.436*	-0.216397	0.241145	-.452*	0.164121	0.115942	0.11855	-0.0281707	0.134366	-0.0545751	-0.0838124	0.130308	-0.104572	-0.0531314	-0.00462243	0.145451
Lactobacillus	0.00616641	0.154014	0.0975835	-0.0944704	0.102827	-0.381507	-0.146501	-0.114687	-.476*	-0.218997	.463*	-0.213291	.461*	0.218638	.407*	.455*	0.331593	0.369067	0.397642	0.113918	0.25792	-0.0977675	-0.184538	.478*
Lachnospiraceae_ND3007_group	-0.159748	0.336379	-0.0323698	-0.13903	-0.286726	0.0458392	-0.19473	-0.211959	-0.0872262	-0.142962	0.252039	-.485*	-0.0730898	-0.106004	0.126564	0.023534	-0.16101	-0.18835	-0.200858	-0.238162	-0.258413	0.213596	-0.309634	-0.193383
Fusicatenibacter	-0.152163	0.020296	-0.187085	0.178591	-0.147449	0.157706	-0.214332	0.0719654	-0.0284745	-0.195435	-0.0571934	-0.208157	-0.117802	-0.0128219	-0.0804182	-0.00747194	0.247291	-0.0681112	-0.0186551	0.0875777	-0.152361	-.410*	-0.273303	-0.130348
Ruminococcaceae_UCG005	-0.238933	.440*	-0.384041	0.126932	-0.402057	0.238858	-0.0994514	-.411*	-0.343137	-0.202037	0.214107	-0.30259	0.0437247	0.0745135	0.129356	0.130318	0.0312103	-0.0061862	-0.113975	-0.375192	-0.135354	0.346386	-0.0878211	-0.264985
Anaerotruncus	-0.366936	.440*	-0.191494	0.00932564	-0.304597	0.00159562	-0.220425	-0.254219	-0.320767	-0.164134	0.24382	-0.281182	0.163133	0.104372	0.157964	0.271089	0.129863	0.0834588	-0.014542	-0.235118	-0.0308032	0.291452	-0.22475	0.0241576
Klebsiella	0.0712663	-0.162414	0.233989	-0.116547	-0.00468966	-0.222984	0.188363	-0.279551	-.419*	-0.175241	0.286431	-0.223811	0.267133	0.0953321	0.228685	-0.118967	0.0318335	-0.136937	-0.00848346	0.110002	-0.13099	-0.157638	-0.0751474	0.368631
Methanobrevibacter	-0.0260968	0.226307	-.414*	0.265642	-.423*	0.164093	0.16032	-0.1429	-0.1837	-0.179818	0.359873	-0.020206	0.130114	0.0288787	0.33687	.458*	-0.0772014	0.28136	0.139816	-0.132437	0.237955	0.342239	0.146988	0.0653026
Eubacterium_hallii_group	-0.0955197	.407*	-0.179071	-0.0284091	-0.358013	0.280291	-0.0663984	-0.185332	-0.231112	-0.229616	0.17442	-.450*	-0.0257554	-0.0051991	0.0694337	0.0365966	-0.104599	-0.200855	-0.258367	-0.349856	-0.262651	0.101405	-0.307093	-0.165111
Phascolarctobacterium	0.0411079	0.0962026	-0.116554	0.0571967	-0.27923	.494*	-0.181298	0.230939	-0.138488	-0.276034	-0.0367017	-0.155554	-0.0294835	-0.199439	-0.0890248	-0.178813	0.0860805	-0.0840166	-0.153478	-0.149119	-0.0952321	-0.18785	-0.255273	-0.215181
Desulfovibrio	-0.0162409	.542**	-0.178477	-0.0637516	-0.196216	0.269696	0.0377878	-0.330893	-0.236899	-0.193273	-0.0480843	-0.00346151	0.0983359	0.337442	-0.0455034	-0.14633	-0.108677	-0.249545	-0.39964	-.532**	-0.264905	0.249374	-0.244169	-0.0890376
Christensenellaceae_R7_group	-0.272325	0.256868	-.471*	0.270727	-.406*	0.326864	0.0307334	-.442*	-0.335553	-0.290355	0.0339118	-0.188791	-0.143429	0.0724833	-0.0322244	-0.0113182	0.0727116	-0.164626	-0.211517	-0.223094	-0.265662	0.268964	0.0516467	-0.31799
Lachnoclostridium	0.208974	0.148658	-0.101963	0.0720247	0.141682	0.258536	-0.0328765	0.279274	0.16157	0.0424343	-0.171901	0.0450594	-0.0945574	-0.233269	-0.176321	-0.0581891	0.0210375	0.0850986	-0.0217667	-0.0093189	0.0952527	-0.289491	-0.198556	-0.0782394
Novosphingobium	0.298348	-0.180153	0.0394509	0.0553082	0.0762789	0.0284784	0.156655	0.156007	-0.137551	0.028178	-0.255964	0.129207	-0.0460945	-0.0327442	-0.251328	-0.104586	0.166368	0.0457167	0.0793091	0.198943	0.13027	-0.15735	0.120423	0.223036
Ruminococcus_torques_group	-0.196669	0.31953	-0.0396175	-0.0967256	-0.363492	0.151703	-0.0156228	-0.161659	-0.359145	-.476*	0.35477	-0.308325	0.238821	-0.0165404	0.254794	0.003039	-0.12738	-0.214529	-0.167037	-0.240637	-0.258874	0.157358	-.404*	0.115603
Perlucidibaca	0.24268	-0.227241	0.0778368	0.0359874	0.0496439	0.0800904	0.195381	0.186246	-0.121557	0.0223647	-0.295787	0.0642311	-0.0866464	-0.0524029	-0.29667	-0.0296155	0.293828	0.102103	0.108446	0.284175	0.18868	-0.192128	0.159067	0.172167
Methylophilus	0.309982	-0.234597	0.0580798	0.0666895	0.0563669	0.0845443	0.249333	0.188503	-0.13738	0.00534224	-0.308743	0.10999	-0.081383	-0.0169964	-0.304914	-0.032646	0.274527	0.105714	0.104787	0.289042	0.201509	-0.195938	0.174291	0.198042
Burkholderia_Paraburkholderia	0.224627	-0.272192	0.0408656	0.0813964	0.0155244	0.0657771	0.201464	0.114935	-0.196956	-0.00266335	-0.230923	0.0634317	-0.0183277	-0.0120031	-0.230677	-0.0191702	0.323453	0.150594	0.159469	0.278007	0.23081	-0.154784	0.231751	0.183216
Ruminococcus_gauvreauii_group	-0.0298138	.463*	-0.00364244	-0.199814	-0.132384	-0.0727456	-0.110145	-0.286579	-0.296044	-0.184144	0.247816	-0.401007	0.081917	0.0579591	0.131926	0.134068	-0.159488	-0.0693001	-0.102731	-0.276517	-0.138887	0.315511	-0.289291	0.0233658
Haliscomenobacter	-0.29033	-0.165776	0.0620382	0.0401733	-0.12201	-0.106167	-0.0545837	0.133763	-0.0951708	0.0286984	0.129442	0.106899	0.201187	-0.0655163	0.152792	0.0340221	0.0309163	-0.0258217	0.0146492	0.0564013	-0.0258079	0.0212219	0.0836471	0.190932
Prevotellaceae_NK3B31_group	-0.0606387	-0.021045	-0.0510801	0.0764729	0.101101	-0.193674	-0.0315823	0.00773312	0.0219293	-0.0143	0.115751	0.109502	0.210151	0.135859	0.149572	0.365567	0.105932	.588**	.680**	0.122723	.588**	-0.0886185	-0.0353115	0.124319
Aquicella	0.332755	-0.284592	0.0334325	0.113885	-0.0155965	0.0765076	0.263087	0.0914299	-0.25706	-0.0443349	-0.261067	0.0568575	-0.0482193	-0.0329781	-0.265283	0.0944463	.408*	0.202161	0.161113	0.233304	0.300414	-0.0993587	0.296803	0.168829
Polycyclovorans	0.0546288	0.346633	0.0456301	-0.206486	0.35059	-0.0685168	-0.0545918	0.0776301	0.134281	0.0660129	0.101056	0.142055	0.0400326	-0.0991221	0.126178	-0.163383	-.436*	-0.199667	-0.146119	-0.100541	-0.199759	-0.077074	-0.270057	0.25401
Acidibacter	0.0379129	0.313202	-0.0438952	-0.0980316	0.0646811	0.056904	-0.0732028	-0.0431853	-0.0748597	-0.0531282	0.264397	-0.050781	0.0949091	-0.34353	0.21464	-0.260093	-.530**	-0.266593	-0.217198	-0.212793	-0.266673	-0.000566853	-0.343197	0.152314
Paenibacillus	-0.29033	-0.165776	0.0620382	0.0401733	-0.12201	-0.106167	-0.0545837	0.133763	-0.0951708	0.0286984	0.129442	0.106899	0.201187	-0.0655163	0.152792	0.0340221	0.0309163	-0.0258217	0.0146492	0.0564013	-0.0258079	0.0212219	0.0836471	0.190932
SAFA, saturated fatty acids; MUFA, monounsaturated fatty acids; PUFA, polyunsaturated fatty acids; BMI, body mass index; OGTT, oral glucose tolerance test; FBG, fasting blood glucose; 2HPP, 2-hour postprandial glucose; HOMA-IR, homeostasis model assessment-estimated insulin resistance; hsCRP, high-sensitivity C-reactive protein. *p-value <0.05, ** p-value <0.01, and *** p-value <0.001 were consid…

## Sheet: Table S4
Supplementary Table 4 | The most significant associations of gut microbial taxa at the genus level with macronutrient intake, anthropometrics, and glycemic control variables based on stepwise linear regression analysis.
Stepwise linear regression
Predictor		Dependent parameters
Macronutrient intakes	Beta	Gut microbiota	R square	P - value
Cholesterol intakes	-0.682	Ruminococcaceae_UCG002	0.572	0.001**
Protein intakes	0.539
Protein	0.577	Ruminococcaceae_UCG005	0.474	0.001**
Cholesterol intakes	-0.547
Protein	0.576	Romboutsia	0.464	0.001**
MUFA	-0.514
Total dietary fibre	0.705	Phascolarctobacterium	0.437	0.002**
Total sugar	-0.487
MUFA	-0.546	Lactobacillus	0.437	0.002**
Total dietary fibre	-0.464
Protein	0.625	Desulfovibrio	0.427	0.003**
MUFA	-0.375
PUFA	-0.677	Barnisiella	0.405	0.004**
Carbohydrate	-0.481
SAFA	-0.457	Eubacterium_coprostanoligenes_group	0.401	0.005**
Cholesterol intakes	-0.395
MUFA	-0.557	Catenibacterium	0.393	0.005**
Protein	0.436
Protein	0.522	Olsenella	0.393	0.005**
MUFA	-0.482
Protein	0.529	Eubacterium_hallii_group	0.391	0.005**
Cholesterol intakes	-0.491
Protein	-0.539	Ruminococcus_torques_group	0.386	0.006**
PUFA	0.404
Protein	0.556	Ruminoccus_gauvreauii_group	0.381	0.006**
MUFA	-0.419
Protein	0.538	Anaerotruncus	0.378	0.007**
MUFA	-0.44
PUFA	-0.469	Collinsella	0.22	0.021*
Total sugar	-0.453	Parabacteroides	0.205	0.026*
Total sugar	-0.48	Akkermansia	0.23	0.018*
Cholesterol intakes	-0.423	Methanobrevibacter	0.179	0.039*
Gut microbiota		Anthropometrics
Lactobacillus	0.819	Postpartum BMI	0.784	0.001***
Bifidobacterium	-0.649
Lachnospira	-0.349
Romboutsia	-0.603
Ruminococcus_torques_group	0.515
Lactobacillus	0.614	Pre-pregnancy BMI	0.415	0.004**
Bifidobacterim	-0.473
Clostridium_sensu_stricto_1	-0.613	Postpartum weight gain	0.376	0.001***
Lactobacillus	0.543	Postpartum waist circumference	0.366	0.008**
Prevotella_9	0.4
Bacteroides	-0.412	Postpartum waist to hip ratio	0.169	0.046*
Gut microbiota		Glycemic control parameters
Prevotellaceae_NK3B31_group	0.561	FBG	0.959	0.001***
Methanobrevibacter	0.767
Eubacterium_hallii_group	-0.999
Ruminococcaceae_UCG014	0.456
Bacteroides	-0.281
Acidibacter	-0.263
Lactobacillus	0.219
Prevotellaceae_NK3B31_group	0.641	HOMA-IR	0.947	0.001***
Bacteroides	-0.436
Methanobrevibacter	0.855
Eubacterium_hallii_group	-0.709
Ruminococcaceae_UCG014	0.388
Acidibacter	-0.242
Ruminococcaceae_UCG002	-0.326
Acidibacter	-0.569	Postpartum OGTT_2HPP	0.872	0.001***
Lactobacillus	0.614
Ruminoccus_gauvreauii_group	-0.496
Ruminococcaceae_UCG014	0.846
Clostridium_sensu_stricto_1	-0.498
Ruminococcus_2	-0.35
Acidaminococcus	-0.252
Desulfovibtrio	-0.803	Fasting insulin	0.76	0.001***
Eubacterium_rectale_group	0.769
Faecalibacterium	-0.401
Catenibacterium	0.34
Barnisiella	-0.915	Triglycerides	0.75	0.001***
Alloprevotella	-0.688
Dialister	-0.421
Acidibacter	-0.359
Catenibacterium	0.313
Dialister	0.638	Postpartum OGTT_FBG	0.6	0.001***
Methanobrevibacter	0.602
Megamonas	0.364
Lactobacillus	0.737	hs-CRP	0.566	0.001***
Ruminococcaceae_UCG005	-0.897
Methanobrevibacter	0.495
Ruminococcaceae_UCG002	0.566	Total cholesterol	0.477	0.001***
Fusicatenibacterium	-0.52
Prevotellaceae_NK3B31_group	0.68	HbA1c	0.463	0.001***
